# Supplementary material for: The nphp-2 and arl-13 Genetic Modules Interact to Regulate Ciliogenesis and Ciliary Microtubule Patterning in C. elegans
Source: PLoS Genet. 2014 Dec 11;10(12):e1004866. doi: 10.1371/journal.pgen.1004866 (PMC4263411; doi:10.1371/journal.pgen.1004866)
Supplement: S1 Table — Transgenic strains used in this study have mild to no ciliogenic defects. Worms from each transgenic strain imaged or otherwise quantified in Fig. 1-9—other than strains with a Dyf or SynDyf background—were assayed for dye-filling defects to determine if there were any gross defects in ciliogenesis or cilia placement. Scores reported are average fraction of cell bodies taking up dye, plus/minus std. err. Yellow cells mark possible dominant negative defects. Transgenic strains expressing NPHP-2::GFP and GFP::UNC-119 did not exhibit defects, but strains expressing ARL-13::GFP all exhibited mild defects. (XLSX) [file pgen.1004866.s011.xlsx]

## Sheet: Table S1
Strain	Amphid Fraction Dye Filling	Phasmid Fraction Dye Filling
PT2789: him-5(e1490) V; myEx743(pnphp-2::NPHP-2L::GFP + ccRFP)	1.00 ± 0.00	1.00 ± 0.00
PT2791: him-5(e1490) V; myEx849(pnphp-2::NPHP-2L-EFdel::GFP + ccRFP)	1.00 ± 0.00	1.00 ± 0.00
PT2793: him-5(e1490) V; myEx850(pnphp-2::NPHP-2L-NLS1del::GFP + ccRFP)	0.99 ± 0.00	0.98 ± 0.02
PT2795: him-5(e1490) V; myEx851(pnphp-2::NPHP-2L-NLS2del::GFP + ccRFP)	0.98 ± 0.01	1.00 ± 0.00
PT2797: mks-3(tm2547) II; myEx743(pnphp-2::NPHP-2L::GFP + ccRFP)	1.00 ± 0.00	1.00 ± 0.00
PT2798: nphp-4(tm925) him-5(e1490) V; myEx743(pnphp-2::NPHP-2L::GFP + ccRFP)	0.88 ± 0.07	1.00 ± 0.00
PT2800: klp-11(tm324) IV; him-5(e1490) V; myEx743(pnphp-2::NPHP-2L::GFP + ccRFP)	0.99 ± 0.01	1.00 ± 0.00
PT2802: arl-13(gk513) I; him-5(e1490) V; myEx743(pnphp-2::NPHP-2L::GFP + ccRFP)	0.73 ± 0.06	0.61 ± 0.07
PT2556: hdac-6(ok3203) IV; him-5(e1490) V; myEx743(pnphp-2::NPHP-2L::GFP + ccRFP)	0.97 ± 0.01	1.00 ± 0.00
PT2803: arl-13(gk513) I; hdac-6(ok3203) IV; him-5(e1490) V; myEx743(pnphp-2::NPHP-2L::GFP + ccRFP)	0.96 ± 0.03	0.77 ± 0.10
PT2847: ttll-4(tm3310) III; him-5(e1490) V; myEx743(pnphp-2::NPHP-2L::GFP + ccRFP)	0.97 ± 0.01	0.94 ± 0.06
ZP354: him-5(e1490) V; jhuEx352(parl-13::ARL-13::GFP + pBx)	0.95 ± 0.01	0.88 ± 0.04
PT2804: nphp-4(tm925) him-5(e1490) V; jhuEx352(parl-13::ARL-13::GFP + pBx)	0.63 ± 0.05	0.77 ± 0.03
PT2805: mks-3(tm2547) II; him-5(e1490) V; jhuEx352(parl-13::ARL-13::GFP + pBx)	0.92 ± 0.05	0.88 ± 0.07
PT2806: nphp-2(gk653) him-5(e1490) V; jhuEx352(parl-13::ARL-13::GFP + pBx)	0.92 ± 0.02	0.25 ± 0.03
PT2807: klp-11(tm324) IV; him-5(e1490) V; jhuEx352(parl-13::ARL-13::GFP + pBx)	0.87 ± 0.02	0.57 ± 0.06
PT2809: him-5(e1490) V; myEx848(posm-6::GFP::UNC-119 + ccRFP)	0.98 ± 0.01	0.99 ± 0.01
PT2641: nphp-2(gk653) him-5(e1490) V; myEx848(posm-6::GFP::UNC-119 + ccRFP)	0.98 ± 0.01	0.70 ± 0.07
PT2640: arl-13(gk513) I; him-5(e1490) V; myEx848(posm-6::GFP::UNC-119 + ccRFP)	0.93 ± 0.02	0.75 ± 0.05
PT2642: klp-11(tm324) IV; him-5(e1490) V; myEx848(posm-6::GFP::UNC-119 + ccRFP)	0.98 ± 0.01	0.98 ± 0.03
PT2638: hdac-6(ok3203) IV; him-5(e1490) V; myEx848(posm-6::GFP::UNC-119 + ccRFP)	1.00 ± 0.00	1.00 ± 0.00
PT2639: arl-13(gk513) I; hdac-6(ok3203) IV; him-5(e1490) V; myEx848(posm-6::GFP::UNC-119 + ccRFP)	0.96 ± 0.01	0.75 ± 0.05
PT2852: ttll-4(tm3310) III; him-5(e1490) V; myEx848(posm-6::GFP::UNC-119 + ccRFP)	1.00 ± 0.00	1.00 ± 0.00
