# Supplementary material for: The nphp-2 and arl-13 Genetic Modules Interact to Regulate Ciliogenesis and Ciliary Microtubule Patterning in C. elegans
Source: PLoS Genet. 2014 Dec 11;10(12):e1004866. doi: 10.1371/journal.pgen.1004866 (PMC4263411; doi:10.1371/journal.pgen.1004866)
Supplement: S2 Table — List of strains and PCR deletion diagnosis primers used in this work. Strains are organized by the figures in which they appear. (XLS) [file pgen.1004866.s012.xls]

## Sheet: TS2A - Strains
Strain List	Figures strain used in
Non-transgenic Strains	1	2	3	4	5	6	7	8	9	S1	S2	S3	S4	S5	S6	S7	S8	S9	S10
CB1490: him-5(e1490) V	X	X		X		X	X	X		X				X		X			X
PT2145: nphp-2(gk653) him-5(e1490) V	X	X					X									X
PT2815: arl-13(gk513) I; him-5(e1490) V	X						X									X
PT2816: hdac-6(ok3203) IV; him-5(e1490) V	X						X									X			X
PT2758: arl-13(gk513) I; nphp-2(gk653) him-5(e1490) V	X	X
PT2817: hdac-6(ok3203) IV; nphp-2(gk653) him-5(e1490) V	X	X
ZP391: arl-13(gk513) I; hdac-6(ok3203) IV; him-5(e1490) V	X
PT2759: arl-13(gk513) I; hdac-6(ok3203) IV; nphp-2(gk653) him-5(e1490) V	X
PT871: klp-11(tm324) IV; him-5(e1490) V						X				X				X
PT2818: klp-11(tm324) IV; nphp-2(gk653) him-5(e1490) V						X								X
PT2819: arl-13(gk513) I; klp-11(tm324) IV; him-5(e1490) V						X								X
PT2820: klp-11(tm324) hdac-6(ok3203) IV; him-5(e1490) V						X								X
PT2821: arl-13(gk513) I; klp-11(tm324) hdac-6(ok3203) IV; him-5(e1490) V						X								X
PT1974: osm-3(p802) IV; him-5(e1490) V														X
PT2823: osm-3(p802) IV; nphp-2(gk653) him-5(e1490) V														X
PT2824: arl-13(gk513) I; osm-3(p802) IV; him-5(e1490) V														X
PT2825: osm-3(p802) hdac-6(ok3203) IV; him-5(e1490) V														X
PT277: unc-119(ed3) III; him-5(e1490) V						X	X			X				X		X
PT2827: unc-119(ed3) III; klp-11(tm324) IV; him-5(e1490) V						X								X
PT2829: unc-119(ed3) III; nphp-2(gk653) him-5(e1490) V						X								X
PT2830: arl-13(gk513) I; unc-119(ed3) III; him-5(e1490) V						X								X
PT2831: unc-119(ed3) III; hdac-6(ok3203) IV; him-5(e1490) V						X								X
PT2832: unc-119(ed3) III; hdac-6(ok3203) IV; nphp-2(gk653) him-5(e1490) V						X								X
PT2833: arl-13(gk513) I; unc-119(ed3) III; hdac-6(ok3203) IV; him-5(e1490) V						X								X
PT2842: arl-13(gk513) I; hdac-6(ok3203) IV; nphp-2(gk653) him-5(e1490) V		X
PT2835: arl-3(tm1703); him-5(e1490) V										X
PT2837: arl-13(gk513) I; arl-3(tm1703) II; him-5(e1490) V										X
PT2836: arl-3(tm1703) II; nphp-2(gk653) him-5(e1490) V										X
PT2838: arl-3(tm1703) II; hdac-6(ok3203) IV; him-5(e1490) V										X
PT2840: arl-13(gk513) I; arl-3(tm1703) II; hdac-6(ok3203) IV; him-5(e1490) V										X
PT2841: arl-3(tm1703) II; hdac-6(ok3203) IV; nphp-2(gk653) him-5(e1490) V										X
PT2839: arl-13(gk513) I; arl-3(tm1703) II; nphp-2(gk653) him-5(e1490) V										X
PT2842: arl-13(gk513) I; arl-3(tm1703) II; hdac-6(ok3203) IV; nphp-2(gk653) him-5(e1490) V										X
PT2834: arl-3(tm1703) II; unc-119(ed3) III; him-5(e1490) V										X
PT2822: arl-3(tm1703) II; klp-11(tm324) IV; him-5(e1490) V										X
hdac-6(ok3203) IV; nphp-2(gk653) nphp-4(tm925) him-5(e1490) V										X				X
arl-3(tm1703) II; nphp-2(gk653) nphp-4(tm925) him-5(e1490) V										X				X
PT1983: nphp-2(gk653) nphp-4(tm925) him-5(e1490) V				X						X				X
Transgenic Strains	1	2	3	4	5	6	7	8	9	S1	S2	S3	S4	S5	S6	S7	S8	S9	S10
PT2789: him-5(e1490) V; myEx743(pnphp-2::NPHP-2L::GFP + ccRFP)			X	X				X			X	X			X	X		X
PT2790: nphp-2(gk653) nphp-4(tm925) him-5(e1490) V; myEx743(pnphp-2::NPHP-2L::GFP + ccRFP)				X
PT2791: him-5(e1490) V; myEx849(pnphp-2::NPHP-2L-EFdel::GFP + ccRFP)				X
PT2792: nphp-2(gk653) nphp-4(tm925) him-5(e1490) V; myEx849(pnphp-2::NPHP-2L-EFdel::GFP + ccRFP)				X
PT2793: him-5(e1490) V; myEx850(pnphp-2::NPHP-2L-NLS1del::GFP + ccRFP)				X
PT2794: nphp-2(gk653) nphp-4(tm925) him-5(e1490) V; myEx850(pnphp-2::NPHP-2L-NLS1del::GFP + ccRFP)				X
PT2795: him-5(e1490) V; myEx851(pnphp-2::NPHP-2L-NLS2del::GFP + ccRFP)				X
PT2796: nphp-2(gk653) nphp-4(tm925) him-5(e1490) V; myEx851(pnphp-2::NPHP-2L-NLS2del::GFP + ccRFP)				X
PT2797: mks-3(tm2547) II; myEx743(pnphp-2::NPHP-2L::GFP + ccRFP::GFP)			X								X	X
PT2798: nphp-4(tm925) him-5(e1490) V; myEx743(pnphp-2::NPHP-2L::GFP + ccRFP::GFP)			X								X	X
PT2799: mks-3(tm2547) II; nphp-4(tm925) him-5(e1490) V; myEx743(pnphp-2::NPHP-2L::GFP + ccRFP::GFP)											X
PT2800: klp-11(tm324) IV; him-5(e1490) V; myEx743(pnphp-2::NPHP-2L::GFP + ccRFP::GFP)			X								X	X				X
PT2560: unc-119(ed3) III; him-5(e1490) V; myEx743(pnphp-2::NPHP-2L::GFP + ccRFP::GFP)			X								X	X				X
PT2802: arl-13(gk513) I; him-5(e1490) V; myEx743(pnphp-2::NPHP-2L::GFP + ccRFP::GFP)			X								X	X				X
PT2556: hdac-6(ok3203) IV; him-5(e1490) V; myEx743(pnphp-2::NPHP-2L::GFP + ccRFP::GFP)											X					X
PT2803: arl-13(gk513) I; hdac-6(ok3203) IV; him-5(e1490) V; myEx743(pnphp-2::NPHP-2L::GFP + ccRFP::GFP)											X					X
ZP354: him-5(e1490) V; jhuEx352(parl-13::ARL-13::GFP + pBx)			X					X			X	X			X	X
PT2804: nphp-4(tm925) him-5(e1490) V; jhuEx352(parl-13::ARL-13::GFP + pBx)			X								X	X
PT2805: mks-3(tm2547) II; him-5(e1490) V; jhuEx352(parl-13::ARL-13::GFP + pBx)			X								X	X
PT2806: nphp-2(gk653) him-5(e1490) V; jhuEx352(parl-13::ARL-13::GFP + pBx)			X								X	X				X
PT2807: klp-11(tm324) IV; him-5(e1490) V; jhuEx352(parl-13::ARL-13::GFP + pBx)			X								X	X				X
PT2808: unc-119(ed3) III; him-5(e1490) V; jhuEx352(parl-13::ARL-13::GFP + pBx)			X								X	X				X
PT2809: him-5(e1490) V; myEx848(posm-6::GFP::UNC-119 + ccRFP)					X			X					X		X	X
PT2641: nphp-2(gk653) him-5(e1490) V; myEx848(posm-6::GFP::UNC-119 + ccRFP)					X								X			X
PT2640: arl-13(gk513) I; him-5(e1490) V; myEx848(posm-6::GFP::UNC-119 + ccRFP)					X								X			X
PT2642: klp-11(tm324) IV; him-5(e1490) V; myEx848(posm-6::GFP::UNC-119 + ccRFP)					X								X			X
PT2638: hdac-6(ok3203) IV; him-5(e1490) V; myEx848(posm-6::GFP::UNC-119 + ccRFP)					X								X			X
PT2639: arl-13(gk513) I; hdac-6(ok3203) IV; him-5(e1490) V; myEx848(posm-6::GFP::UNC-119 + ccRFP)					X								X			X
PT2847: ttll-4(tm3310) III; him-5(e1490) V; myEx743(pnphp-2::NPHP-2L::GFP + ccRFP::GFP)							X
PT2848: ccpp-1(ok1821) I; him-5(e1490) V; myEx743(pnphp-2::NPHP-2L::GFP + ccRFP::GFP)							X											X
PT2852: ttll-4(tm3310) III; him-5(e1490) V; myEx848(posm-6::GFP::UNC-119 + ccRFP)							X
PT2853: ccpp-1(ok1821) I; him-5(e1490) V; myEx848(posm-6::GFP::UNC-119 + ccRFP)							X											X
KAP-1::GFP: Ex(Ppanciliary::KAP-1::GFP + pRF4)																X
PT2854: nphp-2(gk653); Ex(Ppanciliary::KAP-1::GFP + pRF4)																X
PT2855: arl-13(gk513) I; Ex(Ppanciliary::KAP-1::GFP + pRF4)																X
PT2857: hdac-6(ok3203) IV; Ex(Ppanciliary::KAP-1::GFP + pRF4)																X

## Sheet: TS2B - Diagnostic Primers
gene(allele)	Forward Primer	Reverse Primer	Internal Primer	Notes
nphp-2(gk653)	GAG CCT TCC ACC GAG TGT TCC TAC GT	CGC CAC TTT TTT CTC TTC ATT TGG TTG	CTC TCT CAT CGT CTA ATG CTT CGA TCA
arl-3(tm1703)	GTC ACC CAG TGG CCG CGA AA	TGG ATG TGA GCT GAT GAG TGT CTG A	GTG CGG TCG CGG AGA AGG TC
hdac-6(ok3203)	AGT ATG CCC AAC ACA TCC G	AGT GAA GTC CGA GAC GGA AA	N/A
arl-13(gk513)	CGC CAG GGA GCC TCT GGA CAA	TTG CAA AAC GGT GTG CGC CT	CTT TCA CGA GCG GCG GTT GC
klp-11(tm324)	TGA TAC CGA CAG CGC AGG TTC T	GCC GTC GAC AGC CAG GAG TT	GCA TGC CTA ATG GAG CCA CTC GC
unc-119(ed3)	GCA TGC CAG CAC CGG TCA AT	CTC TTC GAT GCA CCA TGA GCA CT	N/A	Cut with EcoRV
osm-3(p802)	AAC GCG GCT GAA ACT TAC TG	CGG AAA GTC GAA GCA TAT ACC	N/A	Cut with ScaI
nphp-4(tm925)	GCA AAC CGG CCA GTT GAA ATG AAA CGT AAT GTT TCG AGA G	CTT CCC AAT TTG ATG ATT TCC CAA AGT CAA TAG GTT TCT TTC GCG ATC	CTT GAA TTG AAT TAC AAT TGC ATC AAT TGC AGC GGG AAT TGT TGG C
ccpp-1(ok1821)	TCA ATC GGC CCA GTT GGA AAG ATT CCA CG	AGC AAA ATT CCC TTT TAC GCA ACT CCA	AAC AAG TCT CAC GAA GAA TAA AAC GAA AAT CG
ttll-4(tm3310)	AGC TCG TGG AAC GGG AAT TT	CCA CAG GGG TGG TAA ACG AT	GCT TGG GAA TCA GAG CTG TTG
mks-3(tm2547)	TGG CCA AAC ATG CCT GTC TA	ACC ATG ACA ACG TGG TTC GT	CCG ATG AAC AGG GAC ATT CT
