# Supplementary material for: The nphp-2 and arl-13 Genetic Modules Interact to Regulate Ciliogenesis and Ciliary Microtubule Patterning in C. elegans
Source: PLoS Genet. 2014 Dec 11;10(12):e1004866. doi: 10.1371/journal.pgen.1004866 (PMC4263411; doi:10.1371/journal.pgen.1004866)
Supplement: S3 Table — Experimental sample sizes for figures with statistical analysis. (XLSX) [file pgen.1004866.s013.xlsx]

## Sheet: Figure 1
	N - Worms - Amphid Data	N - Worms - Phasmid Data
Figure 1
WT	99	60
nphp-2	121	60
arl-13	81	92
hdac-6	59	60
arl-13; nphp-2	40	40
hdac-6; nphp-2	40	40
arl-13; hdac-6	109	113
arl-13; hdac-6; nphp-2	40	40
														0

## Sheet: Figure 4
	N - Worms - Amphid Data	N - Worms - Phasmid Data
Figure 4C
WT	99	60
nphp-2 nphp-4	88	88
myEx743(pnphp-2::NPHP-2L::GFP + ccRFP)	11	10
nphp-2 nphp-4; myEx849(pnphp-2::NPHP-2L-EFdel::GFP + ccRFP)	47	47
nphp-2 nphp-4; myEx850(pnphp-2::NPHP-2L-NLS1del::GFP + ccRFP)	27	26
nphp-2 nphp-4; myEx851(pnphp-2::NPHP-2L-NLS2del::GFP + ccRFP)	20	21

## Sheet: Figure 6
	N - Worms - Phasmid Data
Figure 6A
WT	60
klp-11	40
klp-11; nphp-2	120
arl-13; klp-11	100
hdac-6 klp-11	40
klp-11; arl-13; hdac-6	53
Figure 6B
unc-119	59
unc-119; klp-11	40
unc-119; nphp-2	82
arl-13; unc-119	38
unc-119; hdac-6	42
unc-119; hdac-6; nphp-2	50
arl-13; unc-119; hdac-6	62

## Sheet: Figure 8
Figure 8C	N - Cilia
Ratio of flourescent reporter length to GT335 length
NPHP-2::GFP and GT335 colabel	13
ARL-13::GFP and GT335 colabel	35
GFP::UNC-119 and GT335 colabel	30
Length flourescent reporter length
GFP::UNC-119	58
ARL-13::GFP	35
NPHP-2::GFP	13
Length of GT335
GT335 (GFP::UNC-119)	63
GT335 (ARL-13::GFP)	35
GT335 (NPHP-2::GFP)	18
*In some animals, GFP was too dim to measure, leading to a difference between GFP and GT335 Ns. These unmatched lengths have no effect on ratio data, as all ratios were computed per-cilium.

## Sheet: Figure S1
	N - Worms - Amphid Data	N - Worms - Phasmid Data
arl-3	38	38
arl-13; arl-3	87	99
arl-3; nphp-2	104	105
arl-3; hdac-6	51	50
arl-13; arl-3; hdac-6	52	52
arl-3; hdac-6; nphp-2	40	40
arl-13; arl-3; nphp-2	52	52
arl-13; arl-3; hdac-6; nphp-2	45	45
unc-119	58	59
arl-3; unc-119	48	47
klp-11	40	40
klp-11; arl-3	56	56

## Sheet: Figure S5
	N - Worms - Amphid Data	N - Worms - Phasmid Data
Supplemental Figure 5A
WT	99	60
klp-11	40	40
klp-11; nphp-2	119	120
arl-13; klp-11	100	100
hdac-6 klp-11	39	40
klp-11; arl-13; hdac-6	53	53
Supplemental Figure 5B
unc-119	58	59
unc-119; klp-11	40	40
unc-119; nphp-2	83	82
arl-13; unc-119	38	38
unc-119; hdac-6	42	42
unc-119; hdac-6; nphp-2	48	50
arl-13; unc-119; hdac-6	62	62
Supplemental Figure 5C
osm-3	18	18
osm-3; nphp-2	20	20
arl-13; osm-3	11	11
osm-3; hdac-6	20	20
Supplemental Figure 5D
nphp-2 nphp-4	40	40
hdac-6; nphp-2 nphp-4	31	31
arl-3; nphp-2 nphp-4	40	40

## Sheet: Figure S6
	N - Cilia
Ratio
GFP::UNC-119	39
NPHP-2::GFP	35
ARL-13::GFP	61
Cilia Length by DiI
GFP::UNC-119	39
NPHP-2::GFP	35
ARL-13::GFP	61
GFP length
GFP::UNC-119	39
NPHP-2::GFP	35
ARL-13::GFP	67
*In some ARL-13::GFP animals, DiI was too dim to measure, leading to a difference between GFP and DiI Ns. These unmatched lengths have no effect on ratio data, as all ratios were computed per-cilium.

## Sheet: Figure S7
A	N - Worms
myEx743(pnphp-2::NPHP-2L::GFP + ccRFP)	10
klp-11; myEx743	21
unc-119; myEx743	25
arl-13; myEx743	12
hdac-6; myEx743	19
arl-13; hdac-6; myEx743	8
B
jhuEx352(parl-13::ARL-13::GFP + pBx)	7
klp-11; jhuEx352	11
unc-119; jhuEx352	8
nphp-2; jhuEx352	20
C
myEx848(posm-6::GFP::UNC-119 + ccRFP)	12
klp-11; myEx848	6
nphp-2; myEx848	19
arl-13; myEx848	11
hdac-6; myEx848	11
arl-13; hdac-6; myEx848	9
D
Ex(Ppanciliary::KAP-1::GFP + pRF4)	15
nphp-2; Ex(KAP-1::GFP)	19
arl-13; Ex(KAP-1::GFP)	16
hdac-6; Ex(KAP-1::GFP)	12
E
WT	10
unc-119	20
nphp-2	10
arl-13	6
hdac-6	8
*Each worm score is the average of 2-4 cilia
